# Supplementary material for: Antibacterial and Cytotoxic Phenolic Polyketides from Two Marine-Derived Fungal Strains of Aspergillus unguis
Source: Pharmaceuticals (Basel). 2022 Jan 6;15(1):74. doi: 10.3390/ph15010074 (PMC8779881; doi:10.3390/ph15010074)
Supplement: Supplementary file 1 [file pharmaceuticals-15-00074-s001.zip]

Archive with 1 entries (1 files):
- pharmaceuticals-1521034-supplementary.pdf
